# Supplementary material for: Identification of a juvenile-hormone signaling inhibitor via high-throughput screening of a chemical library
Source: Sci Rep. 2020 Oct 27;10:18413. doi: 10.1038/s41598-020-75386-x (PMC7591571; doi:10.1038/s41598-020-75386-x)
Supplement: Supplementary file 2 — Supplementary Table S2. [file 41598_2020_75386_MOESM2_ESM.xlsx]

## Sheet: Sheet1
	JHSI No.	Chemical structure	SMILES code
	JHSI1		C1(OC2=CC=C(N3C=NN=N3)C=C2)=CC=CC=C1
	JHSI2		ClC1=CC(N2C=NN=N2)=CC=C1OC3=CC=CC=C3
	JHSI3		CC(O1)=NN=C1COC2=CC=C(C=C2)OC3=CC=CC=C3
	JHSI4		CC(O1)=NN=C1COC2=CC=C(C=C2)C(C3=CC=C(F)C=C3)=O
	JHSI5		C1(OC2=CC=C(OCC3=NN=C(C4=CC=CC=C4)O3)C=C2)=CC=CC=C1
	JHSI6		C1(OC2=CC=C(OCC3=NN=C(C4=CC=CS4)O3)C=C2)=CC=CC=C1
	JHSI7		CC(O1)=NN=C1COC2=CC=C(C=C2)C(C3=CC=CC=C3)=O
	JHSI8		O=C(N1CC(C2=CC=C(OCCCO3)C3=C2)=O)C4=CC=CC=C4S1(=O)=O
	JHSI9		FC(F)(F)OC1=CC=C(NC2CCN(CC2)C(OC(C)(C)C)=O)C=C1
	JHSI10		ClC1=CC=C(NC2CCN(CC2)C(OC(C)(C)C)=O)C=C1
	JHSI11		COC1=CC=C(NC2CCN(CC2)C(OC(C)(C)C)=O)C=C1
	JHSI12		CC1=CC=C(NC2CCN(CC2)C(OCC)=O)C=C1
	JHSI13		CC1=CC=CC(OCC2=CN=C(Cl)S2)=C1
	JHSI14		ClC(S1)=NC=C1COC2=CC=CC=C2
	JHSI15		FC1=CC=C(OCC2=CN=C(Cl)S2)C=C1
	JHSI16		CCC1=CC=C(OCC2=CN=C(Cl)S2)C=C1
	JHSI17		C1(SC/C=C/CSC2=NC=CC=C2)=CC=CC=N1
	JHSI18		CC(C=C1)=CC=C1SCCCCSC2=NC=CC=N2
	JHSI19		O=S(CC1OCCCCCCCC)(CC1)=O
	JHSI20		O=S(CC1OCCCCCCC)(CC1)=O
	JHSI21		O=S(CC1OCCCCCCCCC)(CC1)=O
	JHSI22		CC1=CC2=C(C(CNC3=CC=C(OC)C=C3)=CC(O2)=O)C=C1
	JHSI23		OC(C1=CC=C(N/N=C/C2=CC=C(C(C)C)C=C2)C=C1)=O
	JHSI24		OC(C1=CC=C(N/N=C¥C2=CC=C(N(C)C)C=C2)C=C1)=O
	JHSI25		CCC1=CC=C(/C=C2SC(N(CCCC(NC3=NCCS3)=O)C¥2=O)=S)C=C1
	JHSI26		S=C(N(CCCC(NC1=NCCS1)=O)C/2=O)SC2=C/C3=C(Cl)C=CC=C3
	JHSI27		S=C(N(CCCC(NC1=NCCS1)=O)C/2=O)SC2=C/C3=CC=C(C)C=C3
	JHSI28		COC1=CC=C2C(C=CC(/C=C/C3=CC=C(N(C)C)C=C3)=[N+]2CC)=C1.[I-]
	JHSI29		CC1=CC=C2C(C=CC(/C=C/C3=CC=C(N(C)C)C=C3)=[N+]2C)=C1.[I-]
	JHSI30		COC1=C(C(N2CCC(C=C(OC)C(OC)=C3)=C3C2COC4=CC=C(C(OC)=O)C=C4)=O)C=CC=C1
	JHSI31		O=C(N1CCC(C=C(OC)C(OC)=C2)=C2C1COC3=CC=C(C(OC)=O)C=C3)C4=C(OCC)C=CC=C4
	JHSI32		COC1=C(C(N2CCC(C=C(OC)C(OC)=C3)=C3C2COC4=CC=C(C(OCC)=O)C=C4)=O)C=CC=C1
	JHSI33		O=C(N1CCC(C=C(OC)C(OC)=C2)=C2C1COC3=CC=C(C(OCC)=O)C=C3)C4=CC=CC(OC)=C4
	JHSI34		COC(C=C1)=CC=C1C2=CSC(N(C(C3CC3)=O)CC(C)C)=N2
	JHSI35		COC(C=C1)=CC=C1C2=CSC(N(C(C3CCCCC3)=O)CC(C)C)=N2
	JHSI36		CCCN1C2=CC=CC=C2N=C1COC3=CC=CC=C3
	JHSI37		CCCN1C2=CC=CC=C2N=C1COC3=CC=C(C)C=C3
	JHSI38		CCCN1C2=CC=CC=C2N=C1COC3=CC=CC(C)=C3
	JHSI39		CC(C)CN1C2=CC=CC=C2N=C1COC3=CC=CC=C3
	JHSI40		O=C(OCC)N(CC1)CCN1CC2=NC(C3=CC=CC=C3)=NO2
	JHSI41		O=C(OCC)N(CC1)CCN1CC2=NC(C3=CC=CC(C)=C3)=NO2
	JHSI42		CN(C)C(C=C1)=CC=C1C2=NC3=CC=CC=C3S2
	JHSI43		CC(C)(C)C(C=C1)=CC=C1C2=NC3=CC=CC=C3S2
	JHSI44		O=C(NC1=NN=C(C2CC2)S1)CCC(O3)=CC=C3C4=CC=CC=C4
	JHSI45		O=C(NC1=NN=C(C2CC2)S1)CCC(O3)=CC=C3C4=C(F)C=CC=C4
	JHSI46		O=C(OC)C1=CC(C(OC)=O)=CC(NC(CSC2=NC(C)=CS2)=O)=C1
	JHSI47		O=C(OC)C1=CC(C(OC)=O)=CC(NC(CSC2=NCCS2)=O)=C1
	JHSI48	shown in Figure 4B	CC(C)(C)C1=CC=C(OCCN2N=CN=C2)C(Cl)=C1
	JHSI49		[O-][N+](C1=C(NCC2=CC=C(C(OC)=O)C=C2)N=CC=C1)=O
	JHSI50		CC1CCC(SC(C2=NN=C(SC3CCOC3=O)O2)=C4)=C4C1
	JHSI51		CC1CCC(SC(C2=NN=C(SCC(OC)=O)O2)=C3)=C3C1
	JHSI52		CC(C)(C)C(/C=C(S/1)¥NC(C1=C/C2=CC=CN=C2)=O)=O
	JHSI53		CCN1C2=CC=CC=C2N=C1CNC(NC3=NOC(C)=C3)=O
	JHSI54		CC(C)CN1C2=CC=CC=C2N=C1SCC(NC3=NOC(C)=C3)=O
	JHSI55		CCOC1=CC=C(N2COC(C=CC(OCC)=C3)=C3C2)C=C1
	JHSI56		O=C(CCN1C=CC=N1)NCC2=CC=C(OC(C)C)C=C2
	JHSI57		CC1=NN(C=C1)CCC(NCC2=CC=C(OC(C)C)C=C2)=O
	JHSI58		BrC1=C(N2C(C(N3CCC(C(OCC)=O)CC3)CC2=O)=O)C=CC(Br)=C1
	JHSI59		CCOC(C(CC1)CCN1C(CC2=O)C(N2C3=CC=C(CC)C=C3)=O)=O
	JHSI60		CCOC(C(CC1)CCN1CC(C2=CC3=C(OCO3)C=C2O4)=CC4=O)=O
	JHSI61		COC(C(CC1)CCN1CC(C2=CC=C(OC)C=C2O3)=CC3=O)=O
	JHSI62		O=C1C=C(CN2CCC(C(OCC)=O)CC2)C3=CC=C(O)C(C)=C3O1
	JHSI63		O=C1C=C(CN2CCC(C(OCC)=O)CC2)C3=CC=C(OC)C=C3O1
	JHSI64		CCOC(N(CC1)CCN1CC(C2=CC3=C(OCO3)C=C2O4)=CC4=O)=O
	JHSI65		NC1=CC=C(OCC2=CN(C)N=C2C)C=C1
	JHSI66		O=C(N1CCOCCC1)C2=CC=C(NC(C3=CC(C4CC4)=NC=C3)=N5)C5=C2
	JHSI67		O=C(N1CCOCCC1)C2=CC=C(NC(C3=CC=C(C4CC4)N=C3)=N5)C5=C2
	JHSI68		O=C(N(C)CC)C1=CC=C(NC(C2=CC(C3CC3)=NC=C2)=N4)C4=C1
	JHSI69		O=C(N(C)CC)C1=CC=C(NC(C2=CC=C(C3CC3)N=C2)=N4)C4=C1
